# Supplementary material for: The Ameliorative Effect of COST on Diet-Induced Lipid Metabolism Disorders by Regulating Intestinal Microbiota
Source: Mar Drugs. 2022 Jul 7;20(7):444. doi: 10.3390/md20070444 (PMC9317995; doi:10.3390/md20070444)
Supplement: Supplementary file 1 [file marinedrugs-20-00444-s001.zip]

Archive with 1 entries (1 files):
- marinedrugs-1782769-supplementary.pdf
